# Supplementary material for: Convergent Comodulation Reduces Interindividual Variability of Circuit Output
Source: eNeuro. 2024 Sep 3;11(9):ENEURO.0167-24.2024. doi: 10.1523/ENEURO.0167-24.2024 (PMC11403100; doi:10.1523/ENEURO.0167-24.2024)
Supplement: Figure 2-1 — All data for the analysis shown in Figure 2D. The first column is the unique identifier for each experiment. A, B denotes the two preparations in the same dish from which we recorded simultaneously. Data columns show the average Fcycle in Hz over 30 s recordings (at least 10 bursts) for each experiment. Column headers indicate the experimental conditions in the order of application: intact, untreated decentralized (neuromodulatory inputs removed), low (10−9 M) concentrations of PROC (P [low]), PROC + CCAP (PC [low]), PROC + CCAP + RPCH (PCR [low]), mid (3 × 10−8 M) concentrations of the same neuropeptide combinations (P [mid], PC [mid], PCR [mid]), wash. NaN indicates that the preparation was not rhythmic in that condition. Download Figure 2-1, XLS file. [file eneuro-11-ENEURO.0167-24.2024-s009.xls]

## Sheet: F_cycle
Experiment	intact	decentralized	P [low]	PC [low]	PCR [low]	P [mid]	PC [mid]	PCR [mid]	wash
143_138	1.17658	0.30057	0.595403	0.578845	0.726145	0.83783	0.732681	0.787522	0.70483
143_139_A	0.659785	0.302019	0.370699	0.29251	0.323923	0.48972	0.486889	0.590248	NaN
143_139_B	1.24874	0.579341	0.529798	0.661194	0.864975	0.639629	0.553206	0.6515	0.393498
143_140_A	0.894535	0.750156	0.671008	0.699846	0.802208	0.848925	0.806382	0.837386	0.87261
143_140_B	0.890254	0.621954	0.616731	0.750295	0.790855	0.705872	0.780239	0.837445	0.863804
143_141_A	1.31925	NaN	0.246049	0.630218	0.790652	0.265774	0.232547	0.383094	0.186257
143_141_B	1.36265	0.863365	0.689096	NaN	NaN	0.681386	0.807873	1.05773	1.06143
143_142_A	1.06162	0.180479	0.476644	0.457563	0.702893	0.783215	0.798877	0.930673	0.747271
143_142_B	0.924162	0.854554	0.821052	0.881312	0.887709	0.89186	0.877194	0.881087	0.881521
143_143_A	0.899285	0.475826	0.755564	0.78077	0.782104	0.777575	0.781228	0.814841	0.85644
143_143_B	1.34261	0.353924	0.332719	0.277776	0.212708	0.290867	0.435717	0.531874	0.0832123
143_144_A	1.1736	NaN	NaN	0.66267	0.166915	0.276455	0.352462	0.575301	0.239723
143_144_B	1.14244	0.555892	0.670667	NaN	0.89009	0.912436	0.908931	0.99186	0.784553
143_145_A	0.945612	0.547482	0.553069	0.691592	0.685541	0.74291	0.690727	0.726941	0.566846
143_145_B	0.606847	0.473357	0.443797	0.477241	0.509278	0.653293	0.691707	0.777781	0.530197
