# Supplementary material for: Convergent Comodulation Reduces Interindividual Variability of Circuit Output
Source: eNeuro. 2024 Sep 3;11(9):ENEURO.0167-24.2024. doi: 10.1523/ENEURO.0167-24.2024 (PMC11403100; doi:10.1523/ENEURO.0167-24.2024)
Supplement: Figure 3-1 — All data for the analysis shown in Figure 3B, C. The Excel file contains one sheet for each neuron type and phase (PDoff, LPon, LPoff, PYon, PYoff). The first column is the unique identifier for each experiment. A, B denotes the two preparations in the same dish from which we recorded simultaneously. Data columns show the average phase on and phase off over 30 s recordings (at least 10 bursts) for each experiment. Column headers indicate the experimental conditions in the order of application: intact, decentralized (neuromodulatory inputs removed), low (10−9 M) concentrations of PROC (P [low]), PROC + CCAP (PC [low]), PROC + CCAP + RPCH (PCR [low]), mid (3 × 10−8 M) concentrations of the same neuropeptide combinations (P [mid], PC [mid], PCR [mid]), wash. NaN indicates that the respective neuron was not rhythmic in that condition. Download Figure 3-1, XLS file. [file eneuro-11-ENEURO.0167-24.2024-s001.xls]

## Sheet: PD_off
Experiment	intact	decentralized	P [low]	PC [low]	PCR [low]	P [mid]	PC [mid]	PCR [mid]	wash
143_138	0.155378	0.0854637	0.139885	0.137998	0.132345	0.151743	0.156934	0.164661	0.14671
143_139_A	0.151963	0.0863873	0.0749863	0.0631824	0.0763298	0.107028	0.106667	0.114216	NaN
143_139_B	0.180272	0.091259	0.0783085	0.109474	0.135008	0.119662	0.133381	0.117837	0.102577
143_140_A	0.151204	0.164893	0.144454	0.137057	0.135579	0.163464	0.129865	0.138439	0.133261
143_140_B	0.156826	0.10991	0.114828	0.124842	0.13215	0.156972	0.114297	0.120738	0.134739
143_141_A	0.202916	NaN	0.0425758	0.157104	0.161878	0.0697668	0.04496	0.0662137	0.0495718
143_141_B	0.175958	0.20013	0.146123	NaN	NaN	0.16791	0.174842	0.164291	0.1452
143_142_A	0.154237	0.0456621	0.0813207	0.0877704	0.123662	0.13294	0.110328	0.104081	0.119246
143_142_B	0.161686	0.13202	0.13629	0.140684	0.134411	0.130329	0.131368	0.114154	0.134263
143_143_A	0.113553	0.063329	0.0857075	0.084604	0.0782405	0.123659	0.0983509	0.110579	0.102182
143_143_B	0.16685	0.0792093	0.0772703	0.0633319	0.055741	0.0915073	0.110055	0.101588	0.0362424
143_144_A	0.168528	NaN	NaN	0.150233	0.018135	0.0630848	0.0661547	0.0515594	0.0472071
143_144_B	0.177636	0.151145	0.158389	NaN	0.16412	0.192455	0.157547	0.166939	0.164096
143_145_A	0.15019	0.130275	0.136893	0.160779	0.143532	0.179657	0.155291	0.165438	0.101016
143_145_B	0.13704	0.132092	0.135867	0.108251	0.099742	0.189575	0.173986	0.160082	0.11938

## Sheet: LP_on
Experiment	intact	decentralized	P [low]	PC [low]	PCR [low]	P [mid]	PC [mid]	PCR [mid]	wash
143_138	0.584924	0.200612	0.392238	0.409787	0.485454	0.496989	0.385392	0.372436	0.419822
143_139_A	NaN	NaN	NaN	NaN	NaN	NaN	NaN	NaN	NaN
143_139_B	0.394071	0.435918	0.392105	0.447937	0.485146	0.41147	0.34941	0.369066	0.305407
143_140_A	0.508707	0.465152	0.446575	0.46882	0.491265	0.496455	0.431784	0.395136	0.477885
143_140_B	0.378451	0.373502	0.43769	0.450932	0.453971	0.429906	0.423586	0.416495	0.449519
143_141_A	0.417412	NaN	0.160872	0.364675	0.461803	0.179799	0.131192	0.190342	0.112185
143_141_B	0.457722	0.442634	0.374727	NaN	NaN	0.396268	0.395248	0.458655	0.518216
143_142_A	0.466312	0.157593	0.36091	0.383771	0.457253	0.450921	0.401979	0.407725	0.458488
143_142_B	0.543241	0.524805	0.507313	0.483743	0.485801	0.451414	0.387365	0.407486	0.482141
143_143_A	0.603254	0.367272	0.455773	0.450865	0.439956	0.393531	0.338917	0.330722	0.38867
143_143_B	0.45343	0.248387	0.25629	0.202221	0.159248	0.224572	0.269914	0.314835	0.0731306
143_144_A	0.540574	NaN	NaN	0.436029	0.107343	0.218317	0.22425	0.336549	0.187754
143_144_B	0.479491	0.53324	0.490112	NaN	0.464317	0.455524	0.423222	0.418739	0.455435
143_145_A	0.513363	0.472965	0.458502	0.521834	0.498765	0.492223	0.458105	0.463765	0.437787
143_145_B	0.427754	0.451735	0.368792	0.407228	0.377507	0.452825	0.421383	0.424101	0.396467

## Sheet: LP_off
Experiment	intact	decentralized	P [low]	PC [low]	PCR [low]	P [mid]	PC [mid]	PCR [mid]	wash
143_138	0.902692	0.240356	0.574912	0.550625	0.659125	0.69624	0.729094	0.724892	0.588394
143_139_A	NaN	NaN	NaN	NaN	NaN	NaN	NaN	NaN	NaN
143_139_B	0.72974	0.435918	0.392105	0.487239	0.487359	0.471968	0.519875	0.500874	0.358728
143_140_A	0.675344	0.648611	0.632568	0.660586	0.68082	0.724986	0.797675	0.804509	0.66462
143_140_B	0.73666	0.484628	0.57855	0.581878	0.63067	0.7058	0.756597	0.76155	0.646887
143_141_A	0.741362	NaN	0.224517	0.583252	0.701025	0.299024	0.32257	0.416713	0.196398
143_141_B	0.673714	0.629841	0.561993	NaN	NaN	0.66925	0.750877	0.820196	0.714651
143_142_A	0.648167	0.25682	0.54777	0.548115	0.678348	0.725694	0.761387	0.783319	0.685498
143_142_B	0.740007	0.668085	0.677079	0.723267	0.73139	0.753887	0.754483	0.790246	0.697983
143_143_A	0.633229	0.47895	0.649404	0.711578	0.703024	0.700522	0.795682	0.771649	0.666318
143_143_B	0.734447	0.306595	0.30326	0.282369	0.229648	0.360085	0.591559	0.618641	0.105933
143_144_A	0.644655	NaN	NaN	0.613691	0.140747	0.293011	0.416878	0.550344	0.230433
143_144_B	0.695293	0.587824	0.632363	NaN	0.703527	0.722483	0.772197	0.771102	0.633549
143_145_A	0.702372	0.489178	0.507077	0.521834	0.521606	0.635383	0.666612	0.692756	0.444843
143_145_B	0.67505	0.544821	0.471816	0.521286	0.510679	0.688127	0.690444	0.713739	0.522668

## Sheet: PY_on
Experiment	intact	decentralized	P [low]	PC [low]	PCR [low]	P [mid]	PC [mid]	PCR [mid]	wash
143_138	0.690182	0.220142	0.54362	0.535915	0.613181	0.651001	0.678029	0.644538	0.55075
143_139_A	0.474212	0.809127	0.384829	0.326059	0.337689	0.459742	0.473184	0.538199	NaN
143_139_B	0.739756	0.463667	0.443171	0.540716	0.509561	0.511599	0.550223	0.547157	0.38643
143_140_A	0.626114	0.579739	0.560071	0.579941	0.607896	0.647525	0.630532	0.641263	0.592441
143_140_B	0.752756	0.396305	0.575234	0.527015	0.581349	0.704542	0.737805	0.731509	0.641868
143_141_A	0.746916	NaN	0.225968	0.52817	0.64273	0.276659	0.277271	0.415804	0.201887
143_141_B	0.62465	0.46062	0.509044	NaN	NaN	0.602373	0.670664	0.767907	0.693786
143_142_A	0.527075	0.313729	0.634033	0.793201	0.833454	0.89914	0.898269	0.895274	0.881549
143_142_B	0.796267	0.539231	0.537845	0.721745	0.632548	0.757232	0.682375	0.733368	0.570822
143_143_A	0.521319	0.488024	0.605055	0.65954	0.672415	NaN	0.723766	0.695936	0.666402
143_143_B	0.616835	0.300523	0.310223	0.297801	0.243425	0.363397	0.505619	0.565693	0.112367
143_144_A	0.615762	NaN	NaN	NaN	0.138273	0.293945	0.353393	0.468403	0.235171
143_144_B	0.601286	NaN	NaN	0.642943	0.644612	0.645079	0.681247	0.640847	0.528077
143_145_A	0.749048	0.536022	0.516928	0.532614	0.547599	0.545301	0.565399	0.562916	0.434379
143_145_B	0.627689	0.537851	0.487905	0.544878	0.534011	0.682978	0.665048	0.685605	0.543743

## Sheet: PY_off
Experiment	intact	decentralized	P [low]	PC [low]	PCR [low]	P [mid]	PC [mid]	PCR [mid]	wash
143_138	1.06599	0.986055	0.989305	0.983007	0.98414	1.03034	1.01028	1.00117	0.976626
143_139_A	0.990384	0.967315	0.957454	0.941421	0.948542	0.957692	0.949222	0.954174	NaN
143_139_B	0.967166	0.953458	0.954368	0.959416	0.957457	0.951513	0.959315	0.967116	0.97796
143_140_A	0.98484	1.00406	0.992353	0.984609	0.986642	0.993114	0.989233	0.9835	0.984526
143_140_B	1.13631	1.02969	1.02894	1.06053	1.03449	1.0482	1.0582	1.04646	1.05491
143_141_A	0.968275	NaN	0.948308	1.02305	1.02255	0.982014	0.959204	0.950483	0.978835
143_141_B	1.03533	1.02712	1.0293	NaN	NaN	1.03555	1.01885	0.995503	1.01927
143_142_A	1.15702	0.916891	0.943801	1.08262	1.08821	1.13519	1.10006	1.09606	1.11066
143_142_B	1.08735	0.966112	0.965756	0.925869	0.968608	0.957476	1.01644	0.983348	1.08784
143_143_A	1.00471	0.871649	0.961384	0.993995	0.9807	NaN	0.953939	1.01601	1.00704
143_143_B	0.99804	0.955931	0.979937	0.979376	0.976687	0.994824	0.980233	0.979355	0.992201
143_144_A	0.992146	NaN		0.980893	0.955131	0.946001	0.95042	0.956234	0.964298
143_144_B	1.04216		NaN	NaN	0.99057	1.01707	0.994278	0.99149	1.00524
143_145_A	0.9797	0.979142	0.960575	0.989529	0.983281	1.02337	1.00939	1.00965	0.99446
143_145_B	1.04418	0.777481	0.754962	0.809788	0.860488	0.944005	0.942839	1.0597	0.896436
