# Supplementary material for: Convergent Comodulation Reduces Interindividual Variability of Circuit Output
Source: eNeuro. 2024 Sep 3;11(9):ENEURO.0167-24.2024. doi: 10.1523/ENEURO.0167-24.2024 (PMC11403100; doi:10.1523/ENEURO.0167-24.2024)
Supplement: Figure 3-3 — All data for the analysis shown in Figure 3-3. The Excel file contains one sheet for each Fcycle, and neuron type and phase (PDoff, LPon, LPoff, PYon, PYoff). The first column is the unique identifier for each experiment. A, B denotes the two preparations in the same dish from which we recorded simultaneously. Data columns show the average phase on and phase off over 30 s recordings (at least 10 bursts) for each experiment. Column headers indicate the experimental conditions in the order of application: intact, decentralized (neuromodulatory inputs removed), low (10−9 M) concentrations of PROC (P [low]), PROC + CCAP (PC [low]), PROC + CCAP + RPCH (PCR [low]), mid (3 × 10−8 M) concentrations of the same neuropeptide combinations (P [mid], PC [mid], PCR [mid]), wash. NaN indicates that the respective neuron was not rhythmic in that condition. Starting from column I are the results of the 1-way ANOVA on ranks and multiple comparisons. Download Figure 3-3, XLS file. [file eneuro-11-ENEURO.0167-24.2024-s002.xls]

## Sheet: F_cycle
Experiment	intact	decentralized	P [mid]	PC [mid]	PCR [mid]	wash		Normality test (Shapiro-Wilk) failed
137_130 I	1.60256	0.523223	0.416416	0.456566	0.492778	0.446818		Kruskal-Wallis 1-way ANOVA on ranks
137_132 I	0.867305	NaN	0.569116	0.601232	0.697474	0.711536		H = 61.109 with 5 degrees of freedom. (P = <0.001)
137_132 II	1.03373	NaN	0.421323	0.433927	0.457156	0.488198
137_133 II	0.833384	0.169495	0.12863	0.238161	0.323564	0.115468		Group	N	Median	0.25	0.75
137_134 I	0.989748	NaN	0.168373	0.221409	0.214702	0.478641		intact	25	1.034	0.904	1.213
137_134 II	0.777777	0.593352	0.696249	0.705075	0.65408	0.665304		decentralized	16	0.397	0.197	0.526
137_135 I	1.02511	0.524283	0.468657	0.452514	0.542643	0.500308		P_mid	25	0.37	0.261	0.471
137_135 II	1.09483	0.13771	0.316799	0.350963	0.394566	0.120444		PC_mid	25	0.421	0.268	0.494
137_136 I	1.25723	NaN	0.191712	0.233386	0.331031	NaN		PCR_mid	25	0.395	0.327	0.514
137_136 II	1.07344	0.526205	0.510213	0.651145	0.66026	0.700846		wash	24	0.44	0.307	0.533
137_140 II	1.20192	0.249535	0.283181	0.245489	0.294846	0.320144
137_141 I	0.894496	0.404464	0.407863	0.452821	0.409045	0.433839		Pairwise multiple comparison (Dunn's Method)
137_141 II	0.710256	NaN	0.21416	0.224855	0.277047	0.302208		Comparison	Diff of Ranks	Q	P<0.05
137_143 I	1.58644	NaN	0.301582	0.289789	0.375468	0.260246		intact vs P_mid	75.12	6.548	Yes
137_143 II	0.914319	NaN	0.250262	0.306836	0.384388	0.36896		intact vs decentralized	74	5.699	Yes
137_144 I	1.22459	0.191099	0.376497	0.421442	0.390083	0.388104		intact vs PC_mid	71	6.189	Yes
137_144 II	1.00959	0.25494	0.340284	0.320024	0.339907	0.368839		intact vs wash	62.917	5.428	Yes
137_145 I	1.17591	NaN	0.369628	0.268504	0.362876	0.405347		intact vs PCR_mid	62.52	5.45	Yes
137_145 II	1.22321	NaN	0.204917	0.280401	0.310342	0.257718		PCR_mid vs P_mid	12.6	1.098	No
137_146 I	1.10325	0.389186	0.4737	0.448654	0.504641	0.544533		PCR_mid vs decentralized	11.48	0.884	No
137_146 II	0.628542	0.454748	0.454066	0.44913	0.469619	0.489677		PCR_mid vs PC_mid	8.48	0.739	No
137_148 II	1.29498	0.215401	0.272226	0.267627	0.297461	0.293723		PCR_mid vs wash	0.397	0.0342	No
137_149 II	0.977144	0.597653	0.650869	0.540054	0.504915	0.609175		wash vs P_mid	12.203	1.053	No
137_150 I	1.02469	0.185581	0.347017	0.53177	0.522761	0.457227		wash vs decentralized	11.083	0.847	No
137_150 II	1.14111	0.860139	0.786471	0.750783	0.765307	0.803807		wash vs PC_mid	8.083	0.697	No
								PC_mid vs P_mid	4.12	0.359	No
								PC_mid vs decentralized	3	0.231	No
								decentralized vs P_mid	1.12	0.0863	No

## Sheet: PD_off
Experiment	intact	decentralized	P [mid]	PC [mid]	PCR [mid]	wash
137_130 I	0.261232	0.00789161	0.17135	0.210267	0.168609	0.174662
137_132 I	0.156921	NaN	0.148273	0.145349	0.150329	0.137057
137_132 II	0.137026	NaN	0.0787099	0.0881835	0.0789375	0.079806
137_133 II	0.141969	0.0464835	0.0413711	0.0852199	0.0691666	0.0247704
137_134 I	0.168117	NaN	0.0609006	0.0691194	0.0789455	0.0966011
137_134 II	0.110185	0.129457	0.148864	0.143217	0.145004	0.143434
137_135 I	0.169106	0.116923	0.127635	0.15072	0.135069	0.150775
137_135 II	0.133324	0.0481473	0.0697746	0.0702065	0.0775484	0.0157918
137_136 I	0.186846	NaN	0.0765205	0.0582231	0.0717749	NaN
137_136 II	0.214061	0.108581	0.157297	0.134286	0.139865	0.140021
137_140 II	0.149835	0.0424231	0.0628603	0.0521202	0.0590912	0.0426773
137_141 I	0.130107	0.0506289	0.0518983	0.0608653	0.0617536	0.0278299
137_141 II	0.146824	NaN	0.049609	0.0482873	0.0628099	0.0533743
137_143 I	0.228033	NaN	0.0546083	0.121743	0.1475	0.0615801
137_143 II	0.123247	NaN	0.0661972	0.0708605	0.0789335	0.0657785
137_144 I	0.215365	0.0603544	0.121626	0.113052	0.103402	0.115494
137_144 II	0.198765	0.0659353	0.141738	0.109445	0.0808914	0.0854827
137_145 I	0.191281	NaN	0.107067	0.0681824	0.0810322	0.0752895
137_145 II	0.182879	NaN	0.0507108	0.0825214	0.0621834	0.0564404
137_146 I	0.202182	0.189378	0.176859	0.182332	0.180792	0.165872
137_146 II	0.155519	0.149978	0.151527	0.171291	0.170294	0.150677
137_148 II	0.168085	0.0402078	0.0667577	0.0583758	0.0599872	0.0546551
137_149 II	0.165557	0.139334	0.174052	0.144558	0.14447	0.13554
137_150 I	0.164531	0.0643758	0.0983917	0.0777692	0.106363	0.0973297
137_150 II	0.175001	0.157663	0.205626	0.174693	0.158121	0.188756

## Sheet: LP_on
Experiment	intact	decentralized	P [mid]	PC [mid]	PCR [mid]	wash
137_130 I	0.496222	0.370669	0.39504	0.411237	0.420675	0.42851
137_132 I	0.51288	NaN	0.393295	0.404842	0.416458	0.506421
137_132 II	0.359045	NaN	0.268426	0.322963	0.295976	0.317818
137_133 II	0.428848	0.210636	0.148988	0.271328	0.296179	0.14138
137_134 I	0.458348	NaN	0.134377	0.162631	0.161608	0.33379
137_134 II	0.456892	0.425451	0.418507	0.389701	0.365571	0.439407
137_135 I	0.570805	0.590261	0.472772	0.461981	0.434784	0.521585
137_135 II	0.452096	0.122587	0.256819	0.263042	0.27502	0.104312
137_136 I	0.512064	NaN	0.198877	0.212211	0.287652	NaN
137_136 II	0.471106	0.413949	0.425651	0.400355	0.384972	0.493607
137_140 II	0.477443	0.210222	0.236319	0.18417	0.214206	0.275308
137_141 I	0.447434	0.448486	0.402892	0.355131	0.325695	0.471773
137_141 II	0.404009	NaN	0.203301	0.171119	0.202083	0.29597
137_143 I	0.577572	NaN	0.222296	0.280065	0.345156	0.220529
137_143 II	0.495487	NaN	0.226327	0.264291	0.327906	0.355752
137_144 I	0.590921	0.211186	0.386956	0.411252	0.383891	0.436664
137_144 II	0.451756	0.217345	0.298896	0.294364	0.291708	0.306831
137_145 I	0.415606	NaN	0.327391	0.276911	0.334166	0.377955
137_145 II	0.490952	NaN	0.188685	0.263823	0.224599	0.239621
137_146 I	0.571326	0.471662	0.408537	0.374037	0.391748	0.443991
137_146 II	0.485009	0.557937	0.47228	0.488058	0.509974	0.505973
137_148 II	0.613939	0.257996	0.266867	0.24064	0.272604	0.297888
137_149 II	0.575164	0.537767	0.487738	0.394267	0.405574	0.509028
137_150 I	0.521471	0.256493	0.363208	0.362828	0.395954	0.445571
137_150 II	0.390051	0.586529	0.480353	0.38633	0.397289	0.536197

## Sheet: LP_off
Experiment	intact	decentralized	P [mid]	PC [mid]	PCR [mid]	wash
137_130 I	0.746374	0.370669	0.46884	0.622741	0.618791	0.571048
137_132 I	0.719178	NaN	0.685217	0.806005	0.753923	0.63981
137_132 II	0.743711	NaN	0.435565	0.727944	0.8173	0.522892
137_133 II	0.765836	0.270298	0.320956	0.712748	0.657664	0.175079
137_134 I	0.806313	NaN	0.28359	0.390145	0.403707	0.544965
137_134 II	0.841494	0.696352	0.699417	0.74032	0.761013	0.656035
137_135 I	0.751692	0.6615	0.715438	0.736044	0.772539	0.653235
137_135 II	0.736501	0.252045	0.48197	0.541777	0.580296	0.178473
137_136 I	0.767087	NaN	0.309483	0.49092	0.574292	NaN
137_136 II	0.716168	0.514792	0.635454	0.692233	0.71508	0.693415
137_140 II	0.713874	0.386518	0.439605	0.481025	0.507577	0.446794
137_141 I	0.661586	0.448486	0.497888	0.644981	0.630787	0.506428
137_141 II	0.617221	NaN	0.264073	0.393478	0.466332	0.343135
137_143 I	1.02284	NaN	0.365651	0.592059	0.644669	0.351566
137_143 II	0.680978	NaN	0.395384	0.500089	0.591971	0.481305
137_144 I	0.728707	0.274043	0.595649	0.63644	0.715166	0.546219
137_144 II	0.763826	0.315486	0.586075	0.687868	0.673301	0.509873
137_145 I	0.756347	NaN	0.486717	0.606214	0.660794	0.512477
137_145 II	0.79389	NaN	0.311411	0.643251	0.499097	0.320621
137_146 I	0.772888	0.538219	0.554696	0.598545	0.631973	0.569743
137_146 II	0.663297	0.557937	0.585016	0.730299	0.718909	0.611198
137_148 II	0.786796	0.339343	0.397954	0.61135	0.566688	0.364385
137_149 II	0.759158	0.663934	0.718324	0.818188	0.834408	0.643251
137_150 I	0.797974	0.295798	0.567743	0.726367	0.772809	0.59079
137_150 II	0.75053	0.691103	0.725217	0.798667	0.811423	0.69221

## Sheet: PY_on
Experiment	intact	decentralized	P [mid]	PC [mid]	PCR [mid]	wash
137_130 I	0.752278	0.332224	0.483565	0.616505	0.578035	0.641227
137_132 I	0.607822	NaN	0.724783	0.802678	0.75566	0.773853
137_132 II	0.591538	NaN	0.390021	0.62508	0.573621	0.388061
137_133 II	0.502667	0.980431	0.239919	0.598689	0.662607	0.216052
137_134 I	0.689192	NaN	0.278167	0.354454	0.407155	0.520739
137_134 II	0.761467	0.815374	0.653966	0.960648	0.850977	0.762636
137_135 I	0.745756	0.651937	0.705748	0.775779	0.794768	0.666266
137_135 II	0.722041	0.263604	0.517688	0.600907	0.602546	0.186467
137_136 I	0.767879	NaN	0.299473	0.516397	0.637846	NaN
137_136 II	0.779347	0.489149	0.589763	0.678503	0.676394	0.66912
137_140 II	0.775349	0.408025	0.483635	0.504157	0.49908	0.470046
137_141 I	0.674474	0.482115	0.649817	0.674548	0.651689	0.69081
137_141 II	0.911904	NaN	0.379246	0.357681	0.359246	0.417547
137_143 I	0.389747	NaN	0.360444	0.582688	0.661445	0.257999
137_143 II	0.846178	NaN	0.423681	0.510144	0.599477	0.547069
137_144 I	0.726701	0.273485	0.479579	0.671456	0.675669	0.583202
137_144 II	0.714252	0.334817	0.587526	0.653742	0.605914	0.372164
137_145 I	0.766785	NaN	0.463138	0.652839	0.705788	0.48412
137_145 II	0.748384	NaN	0.292012	0.489171	0.400975	0.281706
137_146 I	0.757651	0.585221	0.534614	0.593762	0.578628	0.52517
137_146 II	0.566096	0.526621	0.546551	0.625237	0.600635	0.56114
137_148 II	0.759004	0.36768	0.415308	0.601137	0.535321	0.397795
137_149 II	0.554089	0.672011	0.685819	0.707595	0.713434	0.672298
137_150 I	0.810951	0.407764	0.597056	0.716467	0.78007	0.662851
137_150 II	0.60264	0.56333	0.675968	0.723795	0.735779	0.597777

## Sheet: PY_off
Experiment	intact	decentralized	P [mid]	PC [mid]	PCR [mid]	wash
137_130 I	1.16589	0.958489	0.979103	0.993008	0.977126	0.915009
137_132 I	1.04229	NaN	0.969877	1.00166	0.965133	1.08052
137_132 II	0.936793	NaN	0.872558	0.880814	0.805096	0.999888
137_133 II	1.02316	1.06072	1.01893	1.03803	0.880201	0.892302
137_134 I	1.1836	NaN	1.00943	0.806477	1.02009	0.953649
137_134 II	1.01827	0.982846	1.03081	1.11996	1.03938	1.03328
137_135 I	1.15796	0.928278	0.973528	1.13399	0.99809	0.946278
137_135 II	1.24081	0.902286	0.780719	0.811638	0.857744	1.01718
137_136 I	1.17532	NaN	0.950655	0.982382	0.832367	NaN
137_136 II	1.09434	1.03117	0.996759	1.01001	1.03909	1.11795
137_140 II	1.03721	0.761477	0.813606	0.877297	0.860528	0.880786
137_141 I	1.06572	0.982386	0.895898	0.889634	0.873101	0.837096
137_141 II	1.06288	NaN	0.857568	0.915971	0.839988	0.951318
137_143 I	0.877606	NaN	0.905545	0.929786	0.844498	0.938958
137_143 II	1.02621	NaN	0.814214	0.807494	0.831574	0.851778
137_144 I	1.13186	0.944632	1.20105	0.958938	1.06903	0.884572
137_144 II	1.16907	0.922736	0.93611	0.945026	0.855331	1.01733
137_145 I	0.996653	NaN	0.952441	0.914349	0.8885	0.946991
137_145 II	1.1261	NaN	1.04429	0.969029	0.961282	1.04429
137_146 I	1.17753	1.06683	1.05279	0.994538	0.935906	1.12215
137_146 II	0.976982	0.969095	0.996663	0.995369	1.00424	0.987597
137_148 II	0.983129	0.969083	0.974784	0.960439	0.954753	0.957408
137_149 II	1.16041	1.14215	1.15054	1.0346	1.01567	1.12703
137_150 I	1.10802	0.942332	0.980434	0.930313	1.07139	0.960928
137_150 II	0.985142	1.06521	1.11537	1.0705	1.03963	1.01006
