# Supplementary material for: Convergent Comodulation Reduces Interindividual Variability of Circuit Output
Source: eNeuro. 2024 Sep 3;11(9):ENEURO.0167-24.2024. doi: 10.1523/ENEURO.0167-24.2024 (PMC11403100; doi:10.1523/ENEURO.0167-24.2024)
Supplement: Figure 4-1 — All data for the analysis shown in Figure 4. The Excel file contains one sheet for each neuron type and rhythm parameter (PD#spks, LP#spks, PY#spks, PDF_spks LPF_spks, PYF_spks). The first column is the unique identifier for each experiment. A, B denotes the two preparations in the same dish from which we recorded simultaneously. Data columns show the average number of spikes (#spks) and spike frequency (Fspks) in Hz within a burst over 30 s recordings (at least 10 bursts) for each experiment. Column headers indicate the experimental conditions in the order of application: intact, decentralized (neuromodulatory inputs removed), low (10−9 M) concentrations of PROC (P [low]), PROC + CCAP (PC [low]), PROC + CCAP + RPCH (PCR [low]), mid (3 × 10−8 M) concentrations of the same neuropeptide combinations (P [mid], PC [mid], PCR [mid]), wash. NaN indicates that the respective neuron was not active or did not generate enough spikes to calculate spike frequency in that condition. Download Figure 4-1, XLS file. [file eneuro-11-ENEURO.0167-24.2024-s003.xls]

## Sheet: PD-#spks
Experiment	intact	decentralized	P [low]	PC [low]	PCR [low]	P [mid]	PC [mid]	PCR [mid]	wash
143_138	10.7015	2.5	5.21875	5.90625	6.425	7.85106	6.25	6	5.28205
143_139_A	9.27027	7.07692	5.73684	4.15385	5.53333	8	5.77778	5.51515	NaN
143_139_B	7.93056	7.875	7.62069	9.41667	9.875	8.97143	8.56667	7.83333	8.19048
143_140_A	8.84314	6.02381	5.56757	6.3	6.97778	8.16667	5.77778	5.80851	6.10204
143_140_B	5.8	5.5	5.55882	5.30952	6.90909	7.5	6.18182	5.95745	5.93878
143_141_A	6.65789	NaN	4.5	4.54286	4.36364	6.16667	4.18182	5.35	5.33333
143_141_B	5.69231	5.38776	4.28947	NaN	NaN	4.94595	5.2	4.44068	3.37705
143_142_A	4.7541	3.8	3.61538	3.56	3.975	5.56818	4.6	4.88679	4.35714
143_142_B	5.58491	7	5.44681	5.9	6.24	7.82353	6.12245	4.78	5.54
143_143_A	6.88235	4	4.04762	4.18182	4.16279	6.7907	5.93023	6.77778	5.73469
143_143_B	6.15584	6.36842	8.23529	6.14286	6.6	10.7857	6.95455	6	8
143_144_A	6.74627	NaN	NaN	6.05405	3	5.23077	3.94444	2.53125	3.90909
143_144_B	7.33333	7.25806	6.78378	NaN	6.27451	8.37255	7.11765	6.57143	6
143_145_A	4.49057	4.8	5.4	6.07692	5.60526	7.38095	7	6.56098	4.45161
143_145_B	7.93939	3.08333	4.65217	4.53846	4.10714	8.02778	7.97436	6.18182	6.96552

## Sheet: LP-#spks
Experiment	intact	decentralized	P [low]	PC [low]	PCR [low]	P [mid]	PC [mid]	PCR [mid]	wash
143_138	3.83582	2.92857	4.25	3.875	3.925	4.91489	10.8	10.7727	5.07692
143_139_A	NaN	NaN	NaN	NaN	NaN	NaN	NaN	NaN	NaN
143_139_B	10.2639	0.8125	1	1.41667	0.958333	1.82857	5.8	4.69444	2.04762
143_140_A	4.07843	4.64286	4.56757	4.425	4.31111	6.41667	11.8667	12.7447	4.22449
143_140_B	10.96	2.76471	4.29412	3.61905	5.25	11.375	13.5455	13.7234	6.65306
143_141_A	9.38158	NaN	2.33333	5.02857	4.93182	3.75	5.27273	9.85	2.33333
143_141_B	4.21795	3.10204	3.57895	NaN	NaN	7.56757	10.3333	8.37288	4
143_142_A	3.06557	5.2	4.57692	4.04	5.075	8	11.1111	11.0566	5.7381
143_142_B	4.28302	2.9375	3.68085	5.9	6.18	9.19608	10.1633	12.1	5.14
143_143_A	1.13725	2.53846	3.97619	5.65909	6.2093	7.62791	13.4186	12.3778	5.87755
143_143_B	7.42857	2.42105	2.17647	4.14286	4.9	8.14286	18.2273	14.1379	5.5
143_144_A	1.85075	NaN	NaN	4.83784	2	2.46154	9.55556	6.65625	2
143_144_B	4.86364	1.58065	3.24324	NaN	6.2549	7.7451	10.8824	10.3571	4.56818
143_145_A	3.84906	1.16667	1.46667	1	1.18421	3.7381	6.65789	7.12195	1.06452
143_145_B	6.09091	2.625	3.04348	3.03846	4.17857	8.02778	10.0513	10.1136	3.48276

## Sheet: PY-#spks
Experiment	intact	decentralized	P [low]	PC [low]	PCR [low]	P [mid]	PC [mid]	PCR [mid]	wash
143_138	5.68657	30.7143	12.625	13.3438	9.5	9.23404	9.125	8.88636	12.3077
143_139_A	9.40541	1.69231	26.7895	34.2308	34	28.5769	28.4074	18.8485	NaN
143_139_B	18.3472	19.25	21.1724	17.1944	15.2917	18.5143	20.3667	19.4167	40.1429
143_140_A	16.0196	16.7381	18.3514	15.3	13.1333	13.8333	12.6	12.234	14.9388
143_140_B	12.92	23.5294	18.5	19.2857	16.4318	12.775	11.7955	12.4894	14.5102
143_141_A	14.3421	NaN	63	28.0857	17.1591	51.75	42.5455	29	55.3333
143_141_B	14.2179	16.1429	25.9737	NaN	NaN	23.0811	17.4444	9.91525	13.6721
143_142_A	15.0984	17.6	5.76923	5.8	5.8	5.52273	4.82222	5.09434	5.40476
143_142_B	8.5283	15.4375	15.1277	10.04	13.84	6.23529	8.04082	6.4	15.46
143_143_A	14.1765	25.5385	13.8333	13.7045	12.7674	NaN	6.95349	9.84444	6.44898
143_143_B	7.63636	26.2105	27.4706	31.2143	38.7	29.8571	18.0455	15.8276	124
143_144_A	11.1493	NaN	NaN	8	67.1667	46.4615	33	19.2812	55.1818
143_144_B	10.3939	NaN	NaN	NaN	8.4902	9.92157	7.43137	8.35714	14.1591
143_145_A	5.50943	17.9667	14.9333	15.6923	13.5789	16.881	16.4211	15.8049	22.0645
143_145_B	15.1818	6.83333	9.86957	8.65385	10.6071	8.27778	9.76923	9.5	13.8966

## Sheet: PD-F_spks
Experiment	intact	decentralized	P [low]	PC [low]	PCR [low]	P [mid]	PC [mid]	PCR [mid]	wash
143_138	73.9244	5.02037	18.0118	20.5968	29.84	37.6522	24.6459	24.2977	20.6831
143_139_A	35.9196	21.1279	23.422	14.4241	19.3752	32.3234	21.7825	23.4877	NaN
143_139_B	47.9499	43.8827	45.4294	51.1808	57.3376	43.0118	31.5807	37.8923	27.6377
143_140_A	46.4084	22.8653	21.3536	27.0614	35.3792	37.2356	37.9721	29.1075	33.5416
143_140_B	27.2173	25.7203	24.4194	25.9153	35.4042	29.2493	35.368	34.3917	31.8046
143_141_A	36.9781	NaN	20.114	14.568	16.4279	19.7226	16.7322	24.85	16.4058
143_141_B	36.3759	18.9588	15.9364	NaN	NaN	16.0866	19.3535	22.5682	18.0726
143_142_A	25.9719	11.433	15.3641	13.4272	16.9526	26.8414	26.6508	34.7199	20.9949
143_142_B	26.1668	38.8507	26.7083	30.7152	34.7816	29.3103	25.8052	29.2824	24.9489
143_143_A	46.8613	22.5531	27.5934	4.18182	31.6249	36.5481	39.1813	42.9512	40.6153
143_143_B	41.5625	23.9215	31.5117	22.6554	21.3534	31.1508	23.6328	26.1947	16.1087
143_144_A	39.993	NaN	NaN	22.5439	18.426	18.5441	15.8332	17.0561	14.9197
143_144_B	40.6772	22.9897	24.5002	NaN	28.7151	34.9973	35.3697	33.2737	24.2179
143_145_A	21.9705	15.9253	17.7289	21.8703	22.9911	26.4647	26.7157	24.4771	20.1276
143_145_B	30.8234	6.92335	11.9652	15.8382	15.6316	24.3152	27.9075	25.2848	26.546

## Sheet: LP-F_spks
Experiment	intact	decentralized	P [low]	PC [low]	PCR [low]	P [mid]	PC [mid]	PCR [mid]	wash
143_138	11.3804	16.5236	11.2239	11.9505	12.3517	16.4811	21.237	21.9951	17.1014
143_139_A		NaN	NaN	NaN	NaN	NaN	NaN	NaN	NaN
143_139_B	34.506	NaN	NaN	7.45804	8.59107	9.16781	15.5485	18.4659	7.76568
143_140_A	16.6486	14.9948	13.0426	12.6084	14.205	20.2283	27.0612	24.1373	15.1892
143_140_B	24.6547	10.8486	14.494	15.6152	19.2056	26.5601	29.4637	30.9353	24.748
143_141_A	34.1701	NaN	5.13031	11.6976	12.9004	6.23523	12.7178	14.9352	8.41043
143_141_B	4.21795	9.7993	9.65722	NaN	NaN	16.5036	21.2721	22.655	16.2349
143_142_A	12.3355	7.64391	9.13288	8.44994	12.9393	19.9068	22.5674	25.0121	15.5486
143_142_B	15.4244	11.6414	12.9793	18.0477	18.771	24.1658	26.4997	25.9275	17.0876
143_143_A	5.57416	6.53256	11.5674	5.65909	15.417	16.8845	21.1453	21.2975	15.0844
143_143_B	30.7798	9.3107	8.53761	10.992	11.8139	15.8168	22.9499	22.9294	11.3689
143_144_A	9.76219	NaN	NaN	14.3386	5.00181	5.6144	15.7162	15.3407	5.65157
143_144_B	20.4316	6.56479	10.556	NaN	19.598	23.2097	25.7848	26.3824	15.7465
143_145_A	14.511	5.68295	5.55216	NaN	5.32008	14.2226	18.6649	19.5317	5.24221
143_145_B	12.6294	8.0631	8.74043	8.56239	12.1598	19.6439	23.369	24.6392	10.5555

## Sheet: PY-F_spks
Experiment	intact	decentralized	P [low]	PC [low]	PCR [low]	P [mid]	PC [mid]	PCR [mid]	wash
143_138	15.0406	10.8973	15.6568	15.9898	16.6881	18.3918	18.1369	17.7989	18.7802
143_139_A	10.7453	3.02971	16.3358	15.3982	15.9042	27.1215	27.9711	28.0366	NaN
143_139_B	95.1201	21.5166	20.9142	24.8135	27.1386	25.5351	26.3953	28.7499	26.0093
143_140_A	37.676	27.8597	26.8329	24.7831	25.6657	31.3876	39.4135	27.7985	30.776
143_140_B	27.6595	22.189	23.6444	25.8604	26.9825	24.4491	26.7117	30.8657	28.5735
143_141_A	79.8542	NaN	14.4928	34.6801	33.4818	18.7276	15.4359	21.3422	14.4578
143_141_B	43.9014	23.1284	33.5343	NaN	NaN	34.9158	38.154	43.5876	41.4129
143_142_A	23.7741	4.76092	6.75028	7.68688	13.1596	15.0276	15.4895	19.0369	14.5077
143_142_B	26.2644	28.7894	27.3783	42.3813	35.351	46.8107	34.1857	25.1265	29.788
143_143_A	24.692	31.6364	27.7091	13.7045	32.8816	NaN	22.6803	24.907	22.7929
143_143_B	23.4088	13.5742	13.1716	11.9486	10.966	13.181	15.2493	19.1116	14.469
143_144_A	31.8701	NaN	NaN	14.1772	15.3976	18.6793	19.0135	21.6172	17.6778
143_144_B	24.5982	NaN	NaN	NaN	19.5156	22.0763	19.5414	20.7699	21.5301
143_145_A	18.5695	21.2304	17.7078	22.4204	20.0192	24.8801	24.029	24.247	21.5003
143_145_B	20.6591	11.1908	14.3559	13.5084	15.0627	18.1733	22.0873	19.7842	19.717
