# Supplementary material for: Convergent Comodulation Reduces Interindividual Variability of Circuit Output
Source: eNeuro. 2024 Sep 3;11(9):ENEURO.0167-24.2024. doi: 10.1523/ENEURO.0167-24.2024 (PMC11403100; doi:10.1523/ENEURO.0167-24.2024)
Supplement: Figure 4-3 — All data for the analysis shown in Figure 4-3. The Excel file contains one sheet for each neuron type and rhythm parameter (PD#spks, LP#spks, PY#spks, PDF_spks LPF_spks, PYF_spks). The first column is the unique identifier for each experiment. A, B denotes the two preparations in the same dish from which we recorded simultaneously. Data columns show the average phase on and phase off over 30 s recordings (at least 10 bursts) for each experiment. Column headers indicate the experimental conditions in the order of application: intact, decentralized (neuromodulatory inputs removed), low (10−9 M) concentrations of PROC (P [low]), PROC + CCAP (PC [low]), PROC + CCAP + RPCH (PCR [low]), mid (3 × 10−8 M) concentrations of the same neuropeptide combinations (P [mid], PC [mid], PCR [mid]), wash. NaN indicates that the respective neuron was not rhythmic in that condition. Starting from column I are the results of the 1-way ANOVA and multiple comparisons. Download Figure 4-3, XLS file. [file eneuro-11-ENEURO.0167-24.2024-s004.xls]

## Sheet: PD-#spks
Experiment	intact	decentralized	P [mid]	PC [mid]	PCR [mid]	wash
137_130 I	6.01064	12.6667	6.09091	7.79167	5.76923	5.91667
137_132 I	8.36735	NaN	9.3871	9.0303	8.71053	8.17949
137_132 II	3.83051	NaN	5.68182	5.69565	3.54167	3.80769
137_133 II	4.65957	6.66667	6	7.6	4.5	3
137_134 I	6.59649	NaN	7.14286	5.6	7.33333	5.65385
137_134 II	8.04651	5.1875	8.5641	8.07692	8.02778	6.72973
137_135 I	8.32203	6.75862	5.88	9.95833	7.60714	5.62963
137_135 II	4.06349	10.2	6	5.77778	5.42857	4
137_136 I	6.24658	NaN	9.33333	3.54545	3.64706	NaN
137_136 II	6.98361	24.5	7.28571	4.69444	4.41667	4.05128
137_140 II	5.68116	11.8462	3.85714	3.36364	2.93333	2.11765
137_141 I	5.2	9.66667	4	4.08333	3.47826	2.33333
137_141 II	10.775	NaN	6.375	5.18182	4.30769	3.66667
137_143 I	6.38043	NaN	4.07143	6.26667	5.78947	3.78571
137_143 II	4.53846	NaN	6.09091	4.9375	4.47619	4.6
137_144 I	11.0423	12.3333	9.7	11.1818	10.5238	12.05
137_144 II	4.81034	6	8.05556	6.25	5.16667	4.26316
137_145 I	6	NaN	6.36842	4.92308	4.26316	4.95238
137_145 II	6.05714	NaN	4.88889	4	3.0625	3.25
137_146 I	8.7619	18.1	8.8	8.91667	8.03704	7.17241
137_146 II	9.31429	15.875	11	10.88	10.12	8.88889
137_148 II	5.82432	37.8333	4.18182	3.6	3.14286	3.21429
137_149 II	11.0536	14.7879	8.30556	7.89655	7.92593	8.05882
137_150 I	5.89655	40	6	3.59091	8	8
137_150 II	5.18462	13.4286	6.25	6.97619	6.61905	6.86667

## Sheet: LP-#spks
Experiment	intact	decentralized	P [mid]	PC [mid]	PCR [mid]	wash
137_130 I	5.29787	0.433333	1.72727	6.29167	7.11538	3.5
137_132 I	2.69388	NaN	9.6129	15.697	12.7895	3.02564
137_132 II	8.74576	NaN	6.68182	21.3478	23.375	6.92308
137_133 II	6.51064	1.66667	6.8	17.5	13.375	1.75
137_134 I	6.10526	NaN	7.85714	11.8	11.2222	6.84615
137_134 II	5.55814	8.09375	9.05128	11.5641	14.1389	6.05405
137_135 I	2.91525	1.58621	6.76	10.5417	13.0357	2.55556
137_135 II	6.79365	12.4	11.8125	17.6667	19	7.75
137_136 I	4.93151	NaN	6	22.1818	18.2353	NaN
137_136 II	6.42623	2.32143	5.67857	8.91667	11.5278	6.02564
137_140 II	4.89855	7.23077	9	23.4545	18.8	6
137_141 I	5.54	1	2.19048	11.75	14.5217	1.41667
137_141 II	4.9	NaN	2.25	15.1818	16.8462	1.86667
137_143 I	1.55435	NaN	7.21429	20.8	17.7368	6.92857
137_143 II	4	NaN	6.36364	13.0625	13.8571	3.05
137_144 I	2.57746	2.44444	5.6	7.40909	13.9524	2.75
137_144 II	5.51724	1.125	9.44444	17.625	17.2778	5.36842
137_145 I	9.55882	NaN	5.73684	22.1538	20.1053	5.14286
137_145 II	6.45714	NaN	6.11111	8.375	18.1875	3
137_146 I	3.28571	1.7	3.08	7.75	8.55556	2.7931
137_146 II	3.88571	1	2.04167	9.44	8.64	1.92593
137_148 II	2.40541	2.16667	3.54545	24.6	17.0714	2.14286
137_149 II	3.71429	2.48485	5.83333	19.6207	20.7778	2.85294
137_150 I	5.7069	1.5	5.16667	16.5455	14.6429	3.16667
137_150 II	9.30769	1.91837	6.25	14.0476	14	2.95556

## Sheet: PY-#spks
Experiment	intact	decentralized	P [mid]	PC [mid]	PCR [mid]	wash
137_130 I	6.10638	12.25	16.7727	10.875	10.1538	6.25
137_132 I	10.5918	NaN	7.06452	5.87879	5.65789	5.17949
137_132 II	7.30508	NaN	23.7273	11.4783	8.95833	14.9615
137_133 II	14.0851	5.33333	53.6	16.2	6	30.5
137_134 I	8	NaN	43.1429	16.2	30.8889	13.1538
137_134 II	6.88372	5.15625	15.1026	4.87179	5.52778	7
137_135 I	9.49153	4.34483	8.76	19.125	5.28571	7.44444
137_135 II	7.80952	46.6	14.4375	9.83333	12.5714	61.5
137_136 I	9.94521	NaN	41.1111	22.9091	7.82353	NaN
137_136 II	4.85246	4.39286	20.8929	12.6667	13.3056	18.3846
137_140 II	6.28986	2.23077	20.6429	21	17.6667	19.8235
137_141 I	11.6	18.6667	13	9.875	10	5.5
137_141 II	5.725	NaN	27.5	39.5455	17.1538	22.8667
137_143 I	4.6087	NaN	21.7143	11.8667	9.21053	24.75
137_143 II	2.76923	NaN	14.8182	11.4375	9.28571	9.85
137_144 I	8.46479	33.8889	15.45	12.7273	15.619	12.7
137_144 II	7.37931	8.125	9.22222	7.3125	6.38889	13.3158
137_145 I	5.47059	NaN	19.2632	10.4615	6	17.619
137_145 II	10.5143	NaN	72	35	42	53.5
137_146 I	8.42857	5.95	19.76	15.75	12.8148	19.3103
137_146 II	10.7143	8.91667	19.25	15.68	18.32	19.8519
137_148 II	3.71622	3	24.5455	21.5	18.0714	21.2857
137_149 II	17.6429	8.21212	17	13.7586	13.1481	14.4412
137_150 I	11.4655	7.75	26.2778	11.2727	13.2857	15.8333
137_150 II	8.75385	6.91837	11.7955	11.6667	9.97619	12.8444

## Sheet: PD-F_spks
Experiment	intact	decentralized	P [mid]	PC [mid]	PCR [mid]	wash
137_130 I	35.6859	67.3378	30.8539	19.9848	24.0681	22.5842
137_132 I	49.0518	NaN	42.2169	54.8138	53.2902	46.7068
137_132 II	22.9815	NaN	42.6921	40.616	26.2698	41.7342
137_133 II	29.6688	46.4886	24.7683	28.9915	44.4182	33.1339
137_134 I	36.2942	NaN	57.9923	32.7942	35.1846	49.8754
137_134 II	57.7552	39.1126	51.9447	51.0912	41.3712	53.4979
137_135 I	54.2017	19.2775	23.2191	44.5709	42.5108	21.7432
137_135 II	25.4359	40.4308	37.1922	36.2797	42.0391	55.106
137_136 I	37.1761	NaN	43.4781	19.8093	27.0861	NaN
137_136 II	37.6368	44.3556	37.8071	26.8872	22.3049	15.8939
137_140 II	41.9358	21.0658	41.0033	25.46	17.1357	8.60601
137_141 I	51.5427	70.0524	44.4257	36.4765	35.2125	41.8458
137_141 II	52.1549	NaN	44.711	46.3676	31.1941	27.475
137_143 I	46.0409	NaN	17.5799	19.6272	16.2403	22.7384
137_143 II	38.404	NaN	29.8181	37.857	35.2369	35.2842
137_144 I	88.5515	45.6975	53.0181	93.5993	91.3201	91.6068
137_144 II	20.5107	15.1653	28.0845	23.7782	24.1878	22.8795
137_145 I	31.1502	NaN	27.5267	26.0037	31.4219	27.7538
137_145 II	35.4823	NaN	24.4997	11.8562	12.0045	12.447
137_146 I	49.9113	24.8568	33.3972	34.9798	40.749	37.7977
137_146 II	50.6241	36.7443	35.4593	30.8413	30.419	48.5889
137_148 II	43.0978	11.108	15.9352	28.2493	15.3434	18.2802
137_149 II	71.6852	56.1502	46.1366	50.7194	50.9739	59.757
137_150 I	32.7501	26.4578	18.3996	15.6277	71.0085	38.6309
137_150 II	28.264	46.9507	24.4374	33.3826	33.3648	36.9716

## Sheet: LP-F_spks
Experiment	intact	decentralized	P [mid]	PC [mid]	PCR [mid]	wash
137_130 I	29.4309	NaN	4.18326	17.0141	15.9679	7.83297
137_132 I	7.89681	NaN	17.3482	23.3375	25.3111	11.225
137_132 II	21.8379	NaN	15.1272	23.481	23.7115	14.9151
137_133 II	13.9326	3.16133	4.84745	10.9912	11.7097	3.47929
137_134 I	15.9461	NaN	12.8632	15.8779	17.6869	13.6414
137_134 II	9.28371	16.2348	20.7377	22.6693	23.1764	16.578
137_135 I	11.6262	5.6899	10.6491	16.3599	19.703	6.11821
137_135 II	22.9049	12.6977	15.781	21.7967	24.2793	11.4696
137_136 I	20.0539	NaN	8.7657	18.2408	20.5574	NaN
137_136 II	24.682	7.47602	12.0181	21.3132	23.9086	18.2421
137_140 II	20.1436	9.07294	11.304	20.7812	21.6292	9.43579
137_141 I	21.9239		5.89774	18.0536	21.0817	5.30824
137_141 II	13.2955	NaN	4.83513	15.0058	17.9109	5.83617
137_143 I	18.4696	NaN	20.7469	22.0876	28.2503	19.2727
137_143 II	14.9991	NaN	8.38648	16.0317	19.2664	6.29761
137_144 I	15.235	4.5168	12.6918	12.9929	22.5861	6.68202
137_144 II	15.1471	5.37634	10.4182	14.2811	15.1453	8.07687
137_145 I	31.3574	NaN	11.2309	19.9485	22.4233	13.3303
137_145 II	22.7501	NaN	8.69787	18.1894	21.2992	13.5586
137_146 I	12.9854	4.25194	6.95704	14.0981	17.4935	8.80696
137_146 II	10.7551	NaN	4.48624	16.9845	20.1285	4.67499
137_148 II	13.4074	3.57889	5.3659	13.28	17.066	5.09611
137_149 II	14.8547	7.06081	14.0291	24.6899	24.4959	9.46679
137_150 I	17.8589	2.53438	7.32994	17.7312	19.526	7.24546
137_150 II	27.224	8.26426	17.5689	24.2403	24.6011	11.4496

## Sheet: PY-F_spks
Experiment	intact	decentralized	P [mid]	PC [mid]	PCR [mid]	wash
137_130 I	26.3187	15.0366	24.6686	18.8843	18.6004	23.791
137_132 I	29.4812	NaN	26.9328	23.701	27.3816	21.3188
137_132 II	29.8521	NaN	32.289	30.2092	26.2458	25.4761
137_133 II	35.2327	34.5915	22.009	26.5982	27.2472	15.85
137_134 I	28.9939	NaN	12.6171	17.7045	15.1099	20.9513
137_134 II	37.3267	27.6958	36.0464	25.6711	26.133	27.7314
137_135 I	42.7187	20.7759	24.3688	39.2734	24.2001	17.3131
137_135 II	29.0272	18.766	29.2804	26.6696	26.2339	19.2736
137_136 I	47.3477	NaN	28.0023	20.5784	23.0217	NaN
137_136 II	22.2173	41.0534	45.7449	39.0981	41.121	44.6752
137_140 II	41.1883	18.7976	33.0009	24.6345	30.4413	35.1872
137_141 I	48.5659	27.7249	33.6399	29.4446	30.191	28.221
137_141 II	28.8221	NaN	21.5638	25.5104	16.8019	23.0095
137_143 I	24.1556	NaN	33.4745	29.9515	35.5182	20.7525
137_143 II	22.346	NaN	11.2155	14.4544	15.3765	11.3727
137_144 I	36.2868	21.3599	25.5188	28.1798	29.511	26.7585
137_144 II	29.3759	19.4276	21.911	20.298	15.9035	14.262
137_145 I	24.0243	NaN	14.6725	10.6826	10.0609	15.567
137_145 II	43.1968	NaN	31.2029	31.2745	37.3756	35.422
137_146 I	39.2419	23.6225	28.2959	33.957	24.908	25.9406
137_146 II	18.0979	23.1049	27.4434	27.52	30.9679	32.495
137_148 II	17.0944	9.31811	11.2908	10.8315	12.2976	11.763
137_149 II	43.249	27.9727	35.4933	33.8131	33.0773	28.9243
137_150 I	45.5752	24.4153	31.718	26.6123	34.037	32.4913
137_150 II	29.268	38.8511	38.144	38.5633	37.0155	35.8032
