# Supplementary material for: Convergent Comodulation Reduces Interindividual Variability of Circuit Output
Source: eNeuro. 2024 Sep 3;11(9):ENEURO.0167-24.2024. doi: 10.1523/ENEURO.0167-24.2024 (PMC11403100; doi:10.1523/ENEURO.0167-24.2024)
Supplement: Figure 5-1 — All data for the analysis shown in Figure 5C. The Excel file contains four sheets, one for each fit parameter (scaling factor, curvature, I0) and hysteresis. In each sheet the first column is the unique identifier for each experiment. Data columns show the values for each experiment. Column headers indicate the experimental conditions in the order of application: intact, decentralized (neuromodulatory inputs removed), mid (3 × 10−8 M) concentrations of PROC (P [mid]), PROC + CCAP (PC [mid]), PROC + CCAP + RPCH (PCR [mid]), wash. NaN indicates that the respective neuron or preparation was not active in that condition. Empty cells indicate that that neuromodulator combination was not applied to those experiments. Download Figure 5-1, XLS file. [file eneuro-11-ENEURO.0167-24.2024-s005.xls]

## Sheet: scalingFactor
Experiement	decentralized	P [mid]	PC [mid]	PCR [mid]	wash
149_002	10.4674	12.5051	13.156	12.5444	10.7121
149_003	14.6106	16.0836	14.7363	12.2669	8.28803
149_004	12.3785	15.6682	19.0199	17.5196	15.6113
149_007	12.3916	16.9608	16.4233	14.9599	10.3689
149_008	11.3071	14.9983	13.8864	14.1916	2.00859
149_009	NaN	NaN	NaN	NaN	NaN
149_011	3.77109	11.3555	13.1294	12.9179	8.24363
149_014	12.3481	18.0727	16.4443	13.4415	13.3863
149_016	11.2767	19.0445	19.0283	19.2703	16.7119
149_017	NaN	NaN	NaN	NaN	NaN
149_018	13.9041	13.562	13.7496	10.2334	11.168
143_122	9.43887	10.2025	10.635		10.6166
143_123	12.8074	14.9124	16.9751		15.1625
143_127	9.52481	12.1132	12.5459		9.07092
143_129	13.1883	17.555	18.4778		13.281
143_130	9.85097	11.9024	13.1748		10.2602
143_131	10.7306	11.7977	11.8576		1.0781
143_132	9.04675	12.5037	15.9311		11.1343
143_135	9.03918	13.9238	15.1448		11.2631

## Sheet: curvature
Experiement	decentralized	P [mid]	PC [mid]	PCR [mid]	wash
149_002	0.328314	0.0881889	0.0487088	0.0625243	0.137809
149_003	0.128857	0.104562	0.117396	0.142033	0.250434
149_004	0.306377	0.228176	0.102413	0.106661	0.185145
149_007	0.307537	0.191377	0.156511	0.174496	0.271511
149_008	0.143769	0.0343122	0.0469734	0.0366883	0.196222
149_009	NaN	NaN	NaN	NaN	NaN
149_011	0.79217	0.261843	0.15307	0.183009	0.395268
149_014	0.332095	0.17114	0.141322	0.283054	0.25318
149_016	0.317461	0.0896239	0.0685601	0.016687	0.107523
149_017	NaN	NaN	NaN	NaN	NaN
149_018	0.0918084	0.0947946	0.0700725	0.227105	0.226696
143_122	0.196749	0.2183	0.217212		0.230863
143_123	0.322015	0.268312	0.184381		0.21662
143_127	0.299722	0.195627	0.139851		0.250556
143_129	0.211064	0.11167	0.0909516		0.230726
143_130	0.294817	0.227402	0.15946		0.250359
143_131	0.252516	0.19458	0.205913		0.999999
143_132	0.396499	0.276968	0.157937		0.309733
143_135	0.336318	0.108713	0.0569639		0.190856

## Sheet: I_0
Experiement	decentralized	P [mid]	PC [mid]	PCR [mid]	wash
149_002	-0.00247233	-0.00133404	-9.34309e-05	-0.000364861	-0.0433505
149_003	-0.0288419	-0.0278474	-0.374879	-1.12628	-2.49381
149_004	0.412372	-3.00418e-08	0.337574	4.20071e-05	0.456629
149_007	0.392157	-0.0264271	-0.141646	-0.113648	-0.22787
149_008	-0.232224	-0.0262512	-0.0338793	-1.57432	NaN
149_009	NaN	NaN	NaN	NaN	NaN
149_011	0.849606	-0.00426423	-0.0209117	-0.0173205	-0.0029497
149_014	-0.010545	-0.0456594	-0.014795	-0.00255304	0.207266
149_016	0.434949	-2.18147e-06	-0.000912698	-4.36567e-08	-2.3524e-14
149_017	NaN	NaN	NaN	NaN	NaN
149_018	-0.0399957	-0.00398261	-0.290438	-2.66368	-1.73333
143_122	-0.222096	-0.148745	-0.0776044		-0.105921
143_123	-0.000563404	0.486031	-4.78789e-05		-0.00248475
143_127	-0.0586651	-0.0248442	-0.136936		-0.118088
143_129	-0.0254865	-0.016066	-0.0121091		-0.0332348
143_130	-0.118072	-0.0931397	-0.0395083		-0.0210192
143_131	-0.011859	-0.0936629	-0.246396		-9.93757
143_132	0.176373	-0.00783296	-0.00145535		-0.0727446
143_135	-0.000172916	-9.44047e-05	-0.000673726		-0.00913093

## Sheet: hysteresis
Experiement	decentralized	P [mid]	PC [mid]	PCR [mid]	wash
149_002	1.78453	1.67917	1.68086	1.62062	1.73752
149_003	1.61467	1.19519	1.46671	1.66098	1.69783
149_004	2.13812	1.64678	1.7929	1.90189	1.8587
149_007	1.44016	1.00156	1.23179	1.22047	1.33127
149_008	1.39234	1.05113	1.16553	1.25311	1.29139
149_009	1.90077	1.21506	1.38001	1.53907	1.75261
149_011	1.80383	1.26767	1.43584	1.47428	1.66978
149_014	1.53124	1.02611	1.32507	1.69449	1.60031
149_016	1.90656	1.40841	1.44058	1.49791	1.97526
149_017	1.97626	1.45102	1.67732	1.54234	1.77292
149_018	1.36949	1.3123	1.43739	1.55888	1.53601
143_122	1.45738	1.21637	1.29666		1.34026
143_123	1.49572	1.34533	1.45128		1.50467
143_127	1.46505	1.14077	1.30416		1.36213
143_129	1.30171	1.07934	1.21467		1.38005
143_130	1.63963	1.28946	1.34153		1.53903
143_131	1.38694	1.1838	1.23174		1.26486
143_132	1.30042	1.28855	1.34315		1.43289
143_135	1.55246	1.13074	1.21386		1.42419
