# Supplementary material for: Convergent Comodulation Reduces Interindividual Variability of Circuit Output
Source: eNeuro. 2024 Sep 3;11(9):ENEURO.0167-24.2024. doi: 10.1523/ENEURO.0167-24.2024 (PMC11403100; doi:10.1523/ENEURO.0167-24.2024)
Supplement: Figure 6-1 — All data for the analysis shown in Figure 6D. The Excel file contains four sheets, one for latency (in s) and one for each fit parameter (#spks, t1/2 (in s), slope factor (k)). In each sheet the first column is the unique identifier for each experiment. Column headers indicate the experimental conditions in the order of application: intact, decentralized (neuromodulatory inputs removed), mid (3 × 10−8 M) concentrations of PROC (P [mid]), PROC + CCAP (PC [mid]), PROC + CCAP + RPCH (PCR [mid]), wash. NaN indicates that the respective neuron or preparation was not active in that condition. Empty cells indicate that that neuromodulator combination was not applied to those experiments. Download Figure 6-1, XLS file. [file eneuro-11-ENEURO.0167-24.2024-s006.xls]

## Sheet: latency
Experiment	decentralized	P [mid]	PC [mid]	PCR [mid]	wash
149_002	0.29308	0.23632	0.18728	0.19012	0.2426
149_003	0.2488	0.30124	0.17336	0.13536	0.26528
149_004	0.5845	0.61124	0.9111	NaN	NaN
149_007	0.5576	0.24804	0.1882	0.1734	0.23972
149_008	0.14124	0.09116	0.10264	0.10432	0.14156
149_009	0.45156	0.18604	0.15024	0.11624	0.1548
149_011	NaN	0.33944	0.37076	0.26436	0.62376
149_014	0.2356	0.19212	0.50036	0.625	0.62816
149_016	0.48636	0.36944	0.28532	0.30212	0.88945
149_017	1.6766	0.82108	0.72984	0.76248	NaN
149_018	0.09472	0.12024	0.08356	0.14424	0.20556
143_122	0.15184	0.14772	0.1522		0.11052
143_123	0.42736	0.38688	0.34748		0.4314
143_127	0.51112	0.22064	0.21924		0.19044
143_129	0.17412	0.17264	0.14952		0.1818
143_130	0.39092	0.45484	0.27664		0.33732
143_131	0.18192	0.11248	0.11656		0.11908
143_132	0.28928	0.15252	0.1658		0.26228
143_135	0.19616	0.13616	0.1052		0.14384

## Sheet: #spks
Experiment	decentralized	P [mid]	PC [mid]	PCR [mid]	wash
149_002	364	686	783	724	366
149_003	486	617	799	730	464
149_004	24	38	21	NaN	NaN
149_007	60	602	759	705	288
149_008	426	992	1003	955	369
149_009	48	531	699	617	390
149_011	NaN	268	475	412	90
149_014	277	659	502	191	93
149_016	31	330	659	551	17
149_017	NaN	161	549	233	NaN
149_018	756	705	812	372	331
143_122	490	637	673		619
143_123	171	331	421		134
143_127	94	536	555		498
143_129	473	696	872		470
143_130	353	457	627		391
143_131	406	777	687		696
143_132	265	713	748		274
143_135	232	539	867		487

## Sheet: t_1-2
Experiment	decentralized	P [mid]	PC [mid]	PCR [mid]	wash
149_002	3.4622	3.931	3.9412	3.8204	3.0442
149_003	3.8128	4.4414	4.2424	4.1446	3.9544
149_004	1.0484	1.2702	1.7076	NaN	NaN
149_007	2.2578	4.5768	4.3212	4.4108	3.3576
149_008	3.1866	4.1418	4.0452	3.989	3.0782
149_009	1.1918	3.277	3.377	3.3484	2.9692
149_011	NaN	4.088	4.2996	3.819	2.6576
149_014	2.7798	3.9338	4.4824	3.8274	2.3362
149_016	1.1144	3.3836	3.6842	3.3852	1.3522
149_017	NaN	3.917	4.6124	3.5156	NaN
149_018	3.517	3.5176	3.6694	2.4932	2.8936
143_122	4.0016	4.2492	4.1196		3.9934
143_123	2.1942	3.137	3.2152		1.9534
143_127	2.0256	3.983	4.042		3.7958
143_129	3.453	3.9226	3.9658		3.3924
143_130	3.411	4.0636	4.1218		3.6538
143_131	3.3394	4.0118	3.8248		3.892
143_132	2.714	3.8818	3.9042		2.9758
143_135	2.428	3.6032	3.8126		3.5596

## Sheet: slopeFactor
Experiment	decentralized	P [mid]	PC [mid]	PCR [mid]	wash
149_002	1.6467	1.80785	1.84704	1.81681	1.60416
149_003	1.6467	1.80785	1.84704	1.81681	1.60416
149_004	0.298516	0.442816	0.530019	NaN	NaN
149_007	1.01522	1.85693	1.85322	1.85159	1.59369
149_008	1.77892	1.92311	1.89122	1.88059	1.81217
149_009	0.461438	1.6391	1.69417	1.7394	1.57759
149_011	NaN	1.85841	1.79844	1.7322	1.22113
149_014	1.42362	1.74079	1.70397	1.60058	0.884239
149_016	0.340727	1.34413	1.51391	1.28223	0.395032
149_017	NaN	1.46634	1.59749	1.01377	NaN
149_018	1.84929	1.82992	1.87747	1.36158	1.51873
143_122	1.89703	1.91342	1.88769		1.92103
143_123	0.822673	1.34252	1.30172		0.657547
143_127	0.756478	1.80649	1.78668		1.83739
143_129	1.76563	1.8435	1.86858		1.76283
143_130	1.50411	1.66187	1.77518		1.61485
143_131	1.66557	1.87777	1.8369		1.86162
143_132	1.22148	1.80745	1.79127		1.34919
143_135	1.10374	1.69181	1.81965		1.70502
