# Supplementary material for: Convergent Comodulation Reduces Interindividual Variability of Circuit Output
Source: eNeuro. 2024 Sep 3;11(9):ENEURO.0167-24.2024. doi: 10.1523/ENEURO.0167-24.2024 (PMC11403100; doi:10.1523/ENEURO.0167-24.2024)
Supplement: Figure 7-1 — All data for the analysis shown in Figure 7E. The Excel file contains four sheets, one for latency (in s) and one for each fit parameter (#spks, t1/2 (in s), slope factor (k)).. In each sheet the first column is the unique identifier for each experiment. Column headers indicate the experimental conditions in the order of application: intact, decentralized (neuromodulatory inputs removed), mid (3 × 10−8 M) concentrations of PROC (P [mid]), PROC + CCAP (PC [mid]), PROC + CCAP + RPCH (PCR [mid]), wash. Latency is the latency (in s) over all five sweeps. NaN indicates that the respective neuron or preparation was not active in that condition. Empty cells indicate that that neuromodulator combination was not applied to those experiments. Download Figure 7-1, XLS file. [file eneuro-11-ENEURO.0167-24.2024-s007.xls]

## Sheet: latency
Experiment	decentralized	P [mid]	PC [mid]	PCR [mid]	wash
149_002	0.5062	0.43484	0.36892	0.41788	0.57206
149_003	0.51956	0.48408	0.28506	0.30728	0.46188
149_004	0.832	0.7786	0.9044	NaN	NaN
149_007	0.4472	0.43736	0.3426	0.27082	0.42666
149_008	0.19704	0.16616	0.20052	0.20076	0.25264
149_009	0.74208	0.34424	0.25294	0.31516	0.29186
149_011	NaN	0.51828	0.44276	0.38116	0.65996
149_014	0.45	0.34464	0.5702	0.56562	0.70806
149_016	0.96265	0.4327	0.4101	0.42356	0.988
149_017	NaN	0.959467	0.62234	0.84484	NaN
149_018	0.2035	0.22088	0.12984	0.3769	0.4266
143_122	0.21344	0.20946	0.2404		0.16114
143_123	0.6329	0.5732	0.58422		0.63286
143_127	0.77082	0.32136	0.48462		0.39758
143_129	0.48532	0.42668	0.35668		0.47838
143_130	0.68652	0.61618	0.46896		0.56668
143_131	0.36364	0.22642	0.17274		0.21572
143_132	0.54022	0.37698	0.33326		0.40614
143_135	0.4236	0.31248	0.25834		0.28652

## Sheet: #spks
Experiment	decentralized	P [mid]	PC [mid]	PCR [mid]	wash
149_002	68	109	124	103	56
149_003	55	75	149	116	54
149_004	10	16	9	NaN	NaN
149_007	46	62	95	102	47
149_008	138	193	176	167	102
149_009	21	117	147	105	74
149_011	NaN	37	59	63	19
149_014	51	86	41	32	20
149_016	8	66	78	72	NaN
149_017	NaN	6	30	11	NaN
149_018	161	159	175	74	64
143_122	105	119	118		133
143_123	29	38	39		28
143_127	15	103	50		70
143_129	67	103	135		75
143_130	26	36	65		37
143_131	67	132	123		135
143_132	36	87	105		68
143_135	48	87	141		89

## Sheet: t_1-2
Experiment	decentralized	P [mid]	PC [mid]	PCR [mid]	wash
149_002	0.7486	0.72	0.6938	0.7106	0.76
149_003	0.7254	0.7426	0.6448	0.66	0.7176
149_004	0.8294	0.7992	0.909	NaN	NaN
149_007	0.7226	0.7302	0.6772	0.671	0.7302
149_008	0.5422	0.5846	0.605	0.6032	0.597
149_009	0.7842	0.6628	0.655	0.673	0.6468
149_011	NaN	0.7506	0.7124	0.6976	0.726
149_014	0.7486	0.6938	0.7738	0.7424	0.769
149_016	0.9638	0.7066	0.6958	0.7196	NaN
149_017	NaN	0.9622	0.7874	0.854	NaN
149_018	0.578	0.5946	0.5412	0.6842	0.7166
143_122	0.6102	0.605	0.6244		0.5774
143_123	0.82	0.764	0.7846		0.8118
143_127	0.7916	0.6734	0.754		0.7138
143_129	0.7528	0.7248	0.691		0.7312
143_130	0.842	0.7882	0.7652		0.7392
143_131	0.6928	0.627	0.6124		0.6176
143_132	0.7606	0.7204	0.6966		0.7196
143_135	0.7038	0.6754	0.6506		0.6664

## Sheet: slopeFactor
Experiment	decentralized	P [mid]	PC [mid]	PCR [mid]	wash
149_002	0.108289	0.119949	0.131228	0.124048	0.096531
149_003	0.105585	0.114138	0.145325	0.138863	0.122464
149_004	0.00845727	0.0635638	0.0264895	NaN	NaN
149_007	0.125135	0.125118	0.142326	0.152426	0.135303
149_008	0.171861	0.175626	0.167667	0.16603	0.15713
149_009	0.0837201	0.14084	0.156215	0.143662	0.155627
149_011	NaN	0.112703	0.12151	0.133492	0.0923617
149_014	0.126318	0.133429	0.103481	0.101324	0.0854753
149_016	0.0105143	0.118423	0.120688	0.121494	NaN
149_017	NaN	0.00712125	0.0954671	0.0407382	NaN
149_018	0.161071	0.16159	0.174794	0.129509	0.121953
143_122	0.165434	0.16154	0.155172		0.169101
143_123	0.0974941	0.0997824	0.0996581		0.0944484
143_127	0.0305311	0.142575	0.114129		0.126797
143_129	0.109413	0.119755	0.131924		0.109408
143_130	0.0903278	0.0931796	0.114539		0.111731
143_131	0.134289	0.158083	0.170098		0.159197
143_132	0.10719	0.127604	0.134525		0.123393
143_135	0.123414	0.138029	0.148157		0.145107
