# Supplementary material for: Convergent Comodulation Reduces Interindividual Variability of Circuit Output
Source: eNeuro. 2024 Sep 3;11(9):ENEURO.0167-24.2024. doi: 10.1523/ENEURO.0167-24.2024 (PMC11403100; doi:10.1523/ENEURO.0167-24.2024)
Supplement: Figure 8-1 — All data for the analysis shown in Figure 9. The Excel file contains ten sheets, one for Fcycle (in Hz) and one for each neuron type and rhythm parameter (PDoff, LPon, LPoff, PYon, PYoff, PD#spks, LP#spks, PY#spks, PDF_spks LPF_spks, PYF_spks). In each sheet the first column is the unique identifier for each experiment. crab_1, crab_2 denotes the two preparations in the same dish from which we recorded simultaneously. Data columns show the average cycle frequency in Hz, phase on and off, number of spikes (#spks) and spike frequency (Fspks) in Hz over 30 s recordings (at least 10 bursts) for each experiment. Column headers indicate the experimental conditions in the order of application: intact, decentralized (neuromodulatory inputs removed), mid (3 × 10−8 M) concentrations of PROC (P [mid]), PROC + CCAP (PC [mid]), PROC + CCAP + RPCH (PCR [mid]), wash. NaN indicates that the respective neuron or preparation was not active in that condition. Empty cells indicate that that neuromodulator combination was not applied to those experiments. Download Figure 8-1, XLS file. [file eneuro-11-ENEURO.0167-24.2024-s008.xls]

## Sheet: F_cycle
Experiment	intact	decentralized	P [high]	PC [high]
140_026_crab_2	1.64831	0.60668	1.01433
140_028	1.23183	0.811799	0.876679
140_029_crab_1	1.23174	0.811862	0.794007
140_029_crab_2	1.35768	0.736553	0.978653
140_030	1.24872	0.800821	0.554069
140_032_crab_1	1.54687	0.646466	0.657002
140_114	1.02966	0.691713		0.751301
140_115	1.07585	NaN		0.614485
140_116	1.18701	0.696254		0.918961
140_117	1.2474	0.383512		0.471342
140_118	1.24603	0.727515		0.718763
140_119	1.22098	NaN		0.845341
140_151	1.03878	0.802549	0.817699
140_153	1.08255	0.819015	0.838621
140_154	1.27723	0.962672	0.768981
140_156	1.28223	0.923749	0.72074
147_009	1.00994	0.718986		0.883997
147_011	1.15776	0.68247		1.01511
147_012	1.19512	0.870621		0.787985
147_013	1.24402	0.778898		0.946899

## Sheet: PD_off
Experiment	intact	decentralized	P [high]	PC [high]
140_026_crab_2	0.193492	0.124267	0.17491
140_028	0.270933	0.194733	0.19323
140_029_crab_1	0.183921	0.161349	0.179911
140_029_crab_2	0.207388	0.151244	0.17592
140_030	0.171761	0.081322	0.122793
140_032_crab_1	0.199683	0.0574467	0.154159
140_114	0.209068	0.184578		0.179983
140_115	0.184547	NaN		0.132591
140_116	0.236197	0.146256		0.164968
140_117	0.220388	0.0924255		0.157331
140_118	0.193323	0.156717		0.171282
140_119	0.175745	NaN		0.173513
140_151	0.215865	0.15316	0.165758
140_153	0.112394	0.101691	0.140992
140_154	0.187006	0.0687262	0.133071
140_156	0.12677	0.0707649	0.131296
147_009	0.175033	0.117561		0.134859
147_011	0.210455	0.166042		0.212837
147_012	0.247198	0.206801		0.212687
147_013	0.140979	0.0964098		0.169673

## Sheet: LP_on
Experiment	intact	decentralized	P [high]	PC [high]
140_026_crab_2	0.474636	0.500356	0.51926
140_028	0.459017	0.429439	0.399597
140_029_crab_1	0.390784	0.430855	0.418587
140_029_crab_2	0.454355	0.465748	0.456261
140_030	0.364268	0.317848	0.429221
140_032_crab_1	0.404629	0.210748	0.387874
140_114	0.394596	0.497804		0.410496
140_115	0.383264	NaN		0.346262
140_116	0.424803	0.428464		0.386759
140_117	0.419596	0.264024		0.398783
140_118	0.415794	0.410457		0.422258
140_119	0.361752	NaN		0.390078
140_151	0.367214	0.322453	0.341417
140_153	0.371441	0.385549	0.413042
140_154	0.449951	0.35906	0.386698
140_156	0.326722	0.310554	0.28953
147_009	0.349653	0.514923		0.363627
147_011	0.376701	0.390327		0.382708
147_012	0.405952	0.390543		0.370772
147_013	0.295849	0.317042		0.323565

## Sheet: LP_off
Experiment	intact	decentralized	P [high]	PC [high]
140_026_crab_2	0.766162	0.582811	0.715592
140_028	0.76627	0.677971	0.682516
140_029_crab_1	0.742614	0.620197	0.762129
140_029_crab_2	0.750307	0.630278	0.737889
140_030	0.712626	0.470267	0.677799
140_032_crab_1	0.750264	0.278613	0.665961
140_114	0.786145	0.6149		0.803366
140_115	0.734938	NaN		0.778108
140_116	0.680369	0.506825		0.751304
140_117	0.725652	0.390587		0.831742
140_118	0.75551	0.436418		0.774236
140_119	0.680121	NaN		0.738293
140_151	0.686018	0.52256	0.717371
140_153	0.658848	0.57975	0.714666
140_154	0.712501	0.359113	0.70112
140_156	0.583464	0.315545	0.628958
147_009	0.640588	0.514995		0.672096
147_011	0.624752	0.399026		0.687256
147_012	0.817494	0.757013		0.823644
147_013	0.667749	0.565266		0.674705

## Sheet: PY_on
Experiment	intact	decentralized	P [high]	PC [high]
140_026_crab_2	0.726897	0.523707	0.623335
140_028	0.693359	0.649612	0.657921
140_029_crab_1	0.626719	0.604005	0.786886
140_029_crab_2	0.634427	0.510308	0.547179
140_030	0.744809	0.482932	0.719643
140_032_crab_1	0.766663	0.269406	0.606115
140_114	0.676594	0.535327		0.690919
140_115	0.746397	NaN		0.81318
140_116	0.617545	0.513767		0.668851
140_117	0.578559	0.454619		0.760623
140_118	0.776663	0.400742		0.786579
140_119	0.52071	NaN		0.710494
140_151	0.658125	0.503292	0.616067
140_153	0.490166	0.496141	0.634732
140_154	0.624972	0.339943	0.479366
140_156	0.575408	0.378866	0.559913
147_009	0.556205	0.667803		0.608073
147_011	0.576579	0.413861		0.637161
147_012	0.673568	0.65702		0.709558
147_013	0.713849	0.588501		0.686744

## Sheet: PY_off
Experiment	intact	decentralized	P [high]	PC [high]
140_026_crab_2	0.984204	0.982029	0.982129
140_028	0.982692	0.986717	0.98639
140_029_crab_1	0.98685	1.01076	1.04367
140_029_crab_2	0.983416	0.983891	0.977928
140_030	0.981691	0.9907	1.01739
140_032_crab_1	0.983688	0.985829	0.991117
140_114	0.991155	0.992945		0.987994
140_115	0.985867	NaN		0.934438
140_116	0.983569	0.978724		0.986711
140_117	0.978001	0.977301		1.02238
140_118	0.989189	0.965303		0.989231
140_119	0.999445	NaN		0.996889
140_151	1.02815	1.0142	1.02589
140_153	0.91622	0.914939	0.950553
140_154	1.05326	0.967954	1.01372
140_156	0.951651	0.936474	0.998008
147_009	0.910414	0.890626		0.901313
147_011	0.990349	0.9971		0.980671
147_012	1.0174	0.995596		1.00261
147_013	0.894527	0.987633		0.915866

## Sheet: PD-#spks
Experiment	intact	decentralized	P [high]	PC [high]
140_026_crab_2	9.7	4	6.35
140_028	9.54054	8.5	7.75
140_029_crab_1	10.0909	12.1053	16.8222
140_029_crab_2	15.5854	10	15.907
140_030	7.6383	9.35294	9.12698
140_032_crab_1	7.03509	8.92857	11.54
140_114	8.48387	8		8.53846
140_115	6.1	NaN		6.51724
140_116	11.8182	6.5		9.92857
140_117	9.90476	6.57143		10.6071
140_118	6	5.25		5.14286
140_119	6.75758	NaN		8.85714
140_151	9.35135	5.6875	7.03846
140_153	3.26667	3	5.03448
140_154	5.6	4.1	6.86957
140_156	3.27273	3.22727	8.70968
147_009	6.26087	4.57143		10.45
147_011	6.57895	6.60714		12.56
147_012	10.3929	10.2105		5
147_013	4	3		5

## Sheet: LP-#spks
Experiment	intact	decentralized	P [high]	PC [high]
140_026_crab_2	7.9	1.82609	6.36667
140_028	9.64865	7.45833	10.65
140_029_crab_1	11.8182	5.52632	15.8
140_029_crab_2	10.5366	5.05	11.6512
140_030	11.4681	7.02941	15.7143
140_032_crab_1	11.4737	3.64286	16.96
140_114	10.9677	2.86957		14.9615
140_115	10.8	NaN		15.9655
140_116	7.31818	2.33333		12.7143
140_117	8	4.96429		18.7857
140_118	7.92308	1.21429		10.5357
140_119	8.57576	NaN		11.5
140_151	9.43243	6.75	9.26923
140_153	8.33333	5.23077	9.93103
140_154	6.88	1	8.26087
140_156	6	1.04545	10.4839
147_009	9.08696	1		7.05
147_011	5.31579	1.07143		13.52
147_012	10.0357	9.13158		11.0357
147_013	9.6087	6.81081		11.0357

## Sheet: PD-F_spks
Experiment	intact	decentralized	P [high]	PC [high]
140_026_crab_2	74.0635	19.6961	31.273
140_028	38.8998	31.4736	30.8917
140_029_crab_1	60.874	36.5371	70.0593
140_029_crab_2	95.4939	49.0396	83.7636
140_030	48.4671	33.211	37.0584
140_032_crab_1	46.7685	34.637	44.8763
140_114	36.9238	26.2375		31.6014
140_115	29.7464	26.4099		26.0209
140_116	54.4724	NaN		49.7367
140_117	50.7082	23.5		40.5264
140_118	32.2513	19.8486		27.3623
140_119	40.0463	22.5979		38.5476
140_151	40.3008	NaN	31.0643
140_153	22.1931	13.901	24.0527
140_154	31.3451	24.2731	34.0803
140_156	22.8129	18.222	42.2842
147_009	30.5518	21.9047		45.4452
147_011	31.0056	23.0777		43.3116
147_012	45.6088	38.9558		22.35
147_013	26.557	16.1646		22.35

## Sheet: LP-F_spks
Experiment	intact	decentralized	P [high]	PC [high]
140_026_crab_2	39.1037	8.48462	27.7244
140_028	35.0334	21.2679	30.0123
140_029_crab_1	38.0091	12.7699	34.2391
140_029_crab_2	43.8049	21.0766	36.9998
140_030	37.7801	12.7666	32.7723
140_032_crab_1	47.0208	9.89084	37.7303
140_114	26.2541	11.1757		26.5696
140_115	30.2854	NaN		21.8508
140_116	29.4016	12.7068		29.5905
140_117	28.5823	12.5999		26.8297
140_118	25.4632	1.32795		27.4598
140_119	29.1285	NaN		25.4716
140_151	27.552	20.9423	17.9928
140_153	27.7127	15.4155	24.8549
140_154	28.7448	0	17.8114
140_156	25.0105	0.233364	20.1377
147_009	28.1408	0		20.544
147_011	20.2697	0.433651		21.9439
147_012	26.462	19.3751		27.1952
147_013	28.9712	18.2985		27.1952
